# Supplementary material for: Fluorescence imaging reversion using spatially variant deconvolution
Source: Sci Rep. 2019 Dec 2;9:18123. doi: 10.1038/s41598-019-54578-0 (PMC6889134; doi:10.1038/s41598-019-54578-0)
Supplement: Supplementary file 1 — Supplementary Notes [file 41598_2019_54578_MOESM1_ESM.zip]

Archive with 4 entries (3 files):
- Supplementary Info/
- Supplementary Info/Suppl.Fig1.png
- Supplementary Info/Suppl.Fig2.png
- Supplementary Info/Supplementary Notes.docx
